# Supplementary material for: Targeting Injectable Hydrogels: The Role of Diphenylalanine Peptide Derivative in the Gelation Dynamics of Pluronic® F127
Source: Polymers (Basel). 2025 Mar 29;17(7):930. doi: 10.3390/polym17070930 (PMC11991411; doi:10.3390/polym17070930)
Supplement: Supplementary file 1 [file polymers-17-00930-s001.zip]

Archive with 1 entries (1 files):
- polymers-3531280-supplementary.pdf
